# Supplementary material for: Cadmium-Related Effects on Cellular Immunity Comprises Altered Metabolism in Earthworm Coelomocytes
Source: Int J Mol Sci. 2020 Jan 17;21(2):599. doi: 10.3390/ijms21020599 (PMC7013597; doi:10.3390/ijms21020599)
Supplement: Supplementary file 1 [file ijms-21-00599-s001.zip]

Archive with 1 entries (1 files):
- ijms-689996-SI.pdf
